# Supplementary material for: Deep cfDNA fragment end profiling enables cancer detection
Source: Mol Cancer. 2022 Jan 21;21:26. doi: 10.1186/s12943-021-01491-8 (PMC8780681; doi:10.1186/s12943-021-01491-8)
Supplement: Supplementary file 5 — Additional file 5: Supplementary Table S1. Cohort Characteristics. [file 12943_2021_1491_MOESM5_ESM.xlsx]

## Sheet: batch1
Number	SampleID	Diagnosis	Stage	i500	i700	Qubit [ng/ul]	Sex	Age	Hist
1	P0262	COAD	IV	503	716	9.78	M	74	adenocarcinoma
2	P0259	COAD	II	503	718	9.31	M	80	adenocarcinoma
3	P0373	COAD	IV	503	726	4.66	F	35	adenocarcinoma
4	P0340	COAD	IV	503	727	4.12	F	48	adenocarcinoma
5	P0370	COAD	II	503	719	3.58	F	72	adenocarcinoma
6	P0361	COAD	IV	504	720	2.87	M	64	adenocarcinoma
7	P0344	COAD	III	504	721	2.62	F	67	adenocarcinoma
8	P0351	COAD	III	504	722	2.54	F	58	adenocarcinoma
9	P0334	COAD	III	504	723	1.89	F	80	adenocarcinoma
10	P0346	COAD	I	504	724	1.37	M	61	adenocarcinoma
11	P0499	RCC	III	505	716	8.16	M	51	clear cell renal cell carcinoma
12	P0406	RCC	I	505	718	6.37	F	74	clear cell renal cell carcinoma
13	P0412	RCC	III	505	719	5.36	M	63	clear cell renal cell carcinoma
14	P0502	RCC	IV	505	720	3.72	F	64	papillary renal cell carcinoma
15	P0426	RCC	IV	505	721	2.29	F	64	clear cell renal cell carcinoma
16	P0390	RCC	IV	506	722	1.81	F	55	clear cell renal cell carcinoma
17	P0490	RCC	II	506	723	1.78	F	66	clear cell renal cell carcinoma
18	P0408	RCC	III	506	724	1.65	F	65	clear cell renal cell carcinoma
19	P0500	RCC	III	506	727	1.25	M	65	clear cell renal cell carcinoma
20	P0579	Health	N/A	507	716	4.25	M	79	normal
21	P0577	Health	N/A	507	718	3.2	M	72	normal
22	P0618	Health	N/A	508	719	2.82	M	61	normal
23	P0621	Health	N/A	508	720	1.75	M	67	normal
24	P0582	Health	N/A	508	721	1.43	F	65	normal
25	P0613	Health	N/A	508	722	1.33	M	57	normal
26	P0576	Health	N/A	508	723	1.24	F	61	normal
27	P0619	Health	N/A	508	724	1.1	M	68	normal
28	P0617	Health	N/A	508	726	1.07	M		normal
29	P0594	Health	N/A	508	727	0.868	F	59	normal
30	P0342	COAD	I	517	716	1.58	F	67	adenocarcinoma
31	P0679	COAD	I	517	718	0.783	F	60	adenocarcinoma
32	P0698	COAD	I	517	719	0.894	F	61	adenocarcinoma
33	P0700	COAD	I	517	720	0.655	M	68	adenocarcinoma
34	P0219	COAD	I	517	721	1.66	M	77	adenocarcinoma
35	P0702	COAD	I	517	722	0.875	M	39	adenocarcinoma
36	P0337	COAD	I	517	723	0.98	M	69	adenocarcinoma
37	P0371	COAD	II	517	724	3.58	F	68	adenocarcinoma
38	P0701	COAD	II	517	726	1.42	F	66	adenocarcinoma
39	P0764	COAD	II	517	727	0.79	F	58	adenocarcinoma
40	P0359	COAD	II	503	720	9.31	M	79	adenocarcinoma
41	P0766	COAD	II	503	721	1.9	M	65	adenocarcinoma
42	P0780	COAD	II	503	722	1.19	M	73	adenocarcinoma
43	P0763	COAD	II	503	723	1.39	M	68	adenocarcinoma
44	P0347	COAD	III	503	724	2.62	F	80	adenocarcinoma
45	P0758	COAD	III	504	716	1.89	F	77	adenocarcinoma
46	P0744	COAD	III	504	718	1.77	F	73	adenocarcinoma
47	P0775	COAD	III	504	726	0.966	F	71	adenocarcinoma
48	P0257	COAD	III	504	727	2.23	M	82	adenocarcinoma
49	P0773	COAD	III	504	719	0.832	M	77	adenocarcinoma
50	P0264	COAD	III	505	722	1.3	M	68	adenocarcinoma
51	P0670	COAD	III	505	723	0.55	M	67	adenocarcinoma
52	P0765	COAD	IV	505	724	59	F	58	adenocarcinoma
53	P0365	COAD	IV	505	726	4.66	F	63	adenocarcinoma
54	P0727	COAD	IV	505	727	4.12	F	63	adenocarcinoma
55	P0731	COAD	IV	506	716	2.17	F	53	adenocarcinoma
56	P0674	COAD	IV	506	718	25.4	M	50	adenocarcinoma
57	P0752	COAD	IV	506	719	9.78	M	59	adenocarcinoma
58	P0713	COAD	IV	506	720	9.48	M	57	adenocarcinoma
59	P0696	COAD	IV	506	721	2.87	M	61	adenocarcinoma
60	P0435	RCC	I	507	719	2.12	F	55	clear cell renal cell carcinoma
61	P0491	RCC	I	507	720	1.94	F	80	clear cell renal cell carcinoma
62	P0405	RCC	I	507	721	1.52	F	51	clear cell renal cell carcinoma
63	P0410	RCC	I	507	722	1.51	F	65	clear cell renal cell carcinoma
64	P0437	RCC	I	507	723	3.56	M	54	clear cell renal cell carcinoma
65	P0388	RCC	I	507	724	3.14	M	69	clear cell renal cell carcinoma
66	P0396	RCC	I	507	726	1.23	M	39	clear cell renal cell carcinoma
67	P0397	RCC	I	507	727	1.19	M	57	clear cell renal cell carcinoma
68	P0433	RCC	II	501	716	0.863	M	79	clear cell renal cell carcinoma
69	P0479	RCC	II	501	718	0.41	M	35	clear cell renal cell carcinoma
70	P0497	RCC	II	501	719	0.314	F	51	clear cell renal cell carcinoma
71	P0485	RCC	III	501	720	2.24	F	55	clear cell renal cell carcinoma
72	P0440	RCC	III	501	721	0.883	F	57	clear cell renal cell carcinoma
73	P0503	RCC	III	501	722	0.842	F	70	clear cell renal cell carcinoma
74	P0495	RCC	III	501	723	0.573	F	53	clear cell renal cell carcinoma
75	P0476	RCC	III	501	724	0.54	F	66	clear cell renal cell carcinoma
76	P0494	RCC	III	501	726	0.235	F	70	clear cell renal cell carcinoma
77	P0430	RCC	III	501	727	0.7	M	61	clear cell renal cell carcinoma
78	P0504R	RCC	III	502	716	0.25	M	69	clear cell renal cell carcinoma
79	P0516R	RCC	III	502	718	0.17	M	53	clear cell renal cell carcinoma
80	P0517R	RCC	III	502	719	0.22	M	58	clear cell renal cell carcinoma
81	P0506R	RCC	III	502	720		M	65	chromophobic renal cell carcinoma
82	P0492	RCC	IV	502	721	1.26	F	71	clear cell renal cell carcinoma
83	P0493	RCC	IV	502	722	1.17	F	48	clear cell renal cell carcinoma
84	P0402	RCC	IV	502	724	2.48	M	66	clear cell renal cell carcinoma
85	P0398	RCC	IV	502	726	0.579	M	80	clear cell renal cell carcinoma
86	P0429	RCC	IV	502	727	0.39	M	60	clear cell renal cell carcinoma
87	P0510R	RCC	IV	515	716		M	54	clear cell renal cell carcinoma
88	P0736	RCC	IV	515	718	0.5	M	62	clear cell renal cell carcinoma
89	P0623	Health	N/A	515	719	3.25	F	74	normal
90	P0608	Health	N/A	515	720	2.82	F	62	normal
91	P0603	Health	N/A	515	721	2	F	63	normal
92	P0592	Health	N/A	515	722	1.34	F	62	normal
93	P0605	Health	N/A	515	723	1.32	F	67	normal
94	P0604	Health	N/A	515	724	1.29	F	68	normal
95	P0602	Health	N/A	515	726	1.12	F	61	normal
96	P0661	Health	N/A	515	727	1.06	F	70	normal
97	P0632	Health	N/A	516	716	1.03	F	72	normal
98	P0650	Health	N/A	516	718	0.864	F	57	normal
99	P0643	Health	N/A	516	719	4.5	M	67	normal
100	P0638	Health	N/A	516	720	2.27	M	64	normal
101	P0601	Health	N/A	516	721	1.43	M	60	normal
102	P0666	Health	N/A	516	722	1.39	M	66	normal
103	P0644	Health	N/A	516	723	1.19	M	69	normal
104	P0622	Health	N/A	516	724	1.08	M	73	normal
105	P0637	Health	N/A	516	726	0.962	M	64	normal
106	P0657	Health	N/A	516	727	0.902	M	56	normal
107	P0646	Health	N/A	518	716	0.834	M	79	normal
108	P0607	Health	N/A	518	718	0.83	M	58	normal
109	P0392	RCC	III	518	719	3.06	M	49	chromophobic renal cell carcinoma
110	P0436	RCC	III	518	720	0.946	M	68	clear cell renal cell carcinoma
111	P0489	RCC	III	518	721	1.4	F	86	clear cell renal cell carcinoma
112	P0431	RCC	III	518	722	0.36	F	73	clear cell renal cell carcinoma
113	P0740	RCC	III	518	723	0.213	F	66	clear cell renal cell carcinoma
114	P0484	RCC	IV	518	724	0.762	F	53	clear cell renal cell carcinoma
115	P0693	COAD	IV	518	726	0.8	F	43	adenocarcinoma
116	P0260	COAD	IV	518	727	0.855	M	66	adenocarcinoma

## Sheet: batch2
Number	SampleID	Diagnosis	Stage	i500	i700	Qubit [ng/ul]	Sex	Age	Hist
1	P0217	COAD	I	501	716	1.07	F	65	adenocarcinoma
2	P0352	COAD	I	501	718	0.678	F	62	adenocarcinoma
3	P0375	COAD	I	501	719	0.514	F	60	adenocarcinoma
4	P0690	COAD	I	501	720	0.6	M	73	adenocarcinoma
5	P0360	COAD	II	501	721	0.68	F	61	adenocarcinoma
6	P0367	COAD	II	501	722	1.48	M	83	adenocarcinoma
7	P0372	COAD	II	501	723	1.06	M	61	adenocarcinoma
8	P0751	COAD	II	501	724	0.493	M	51	adenocarcinoma
9	P0222	COAD	III	501	726	0.542	F	69	adenocarcinoma
10	P0233	COAD	III	501	727	0.366	F	73	adenocarcinoma
11	P0335	COAD	III	502	716	0.852	M	68	adenocarcinoma
12	P0366	COAD	III	502	718	1.22	M	62	adenocarcinoma
13	P0223	COAD	IV	502	719	0.968	F	61	adenocarcinoma
14	P0244	COAD	IV	502	720	0.818	M	63	adenocarcinoma
15	P0250	COAD	IV	502	721	6.08	M	64	adenocarcinoma
16	P0341	COAD	IV	502	722	0.857	F	64	adenocarcinoma
17	P0387	RCC	I	502	723	0.763	F	60	clear cell renal cell carcinoma
18	P0391	RCC	I	502	724	1.04	F	62	clear cell renal cell carcinoma
19	P0498	RCC	I	502	726	0.68	F	64	clear cell renal cell carcinoma
20	P0409	RCC	I	502	727	0.899	F	67	papillary renal cell carcinoma
21	P0403	RCC	I	503	716	0.859	M	54	clear cell renal cell carcinoma
22	P0418	RCC	I	503	718	0.525	F	64	clear cell renal cell carcinoma
23	P0393	RCC	I	503	719	0.847	M	68	clear cell renal cell carcinoma
24	P0424	RCC	I	503	720	0.778	M	68	clear cell renal cell carcinoma
25	P0425	RCC	I	503	721	0.68	M	79	clear cell renal cell carcinoma
26	P0427	RCC	I	503	722	0.82	F	57	clear cell renal cell carcinoma
27	P0423	RCC	II	503	723	0.917	M	52	papillary renal cell carcinoma
28	P0519R	RCC	II	503	724		M	63	clear cell renal cell carcinoma
29	P0422	RCC	III	503	726	1.08	M	68	clear cell renal cell carcinoma
30	P0645	Health	N/A	503	727	1.75	F	59	normal
31	P0615	Health	N/A	504	716	1.5	M	60	normal
32	P0652	Health	N/A	504	718	1.5	F	79	normal
33	P0662	Health	N/A	504	719	0.86	F	60	normal
34	P0583	Health	N/A	504	720	0.85	F	67	normal
35	P0634	Health	N/A	504	721	0.814	F	57	normal
36	P0616	Health	N/A	504	722	0.812	F	62	normal
37	P0614	Health	N/A	504	723	0.806	M	73	normal
38	P0641	Health	N/A	504	724	0.799	F	57	normal
39	P0624	Health	N/A	504	726	0.785	F	64	normal
40	P0600	Health	N/A	504	727	0.749	M	57	normal
41	P0656	Health	N/A	505	716	0.744	M	66	normal
42	P0629	Health	N/A	505	718	0.73	M	65	normal
43	P0611	Health	N/A	505	719	0.72	M	58	normal
44	P0653	Health	N/A	505	720	0.696	M	57	normal
45	P0658	Health	N/A	505	721	0.694	M	68	normal
46	P0596	Health	N/A	505	722	0.66	M	60	normal
47	P0633	Health	N/A	505	723	0.66	M	71	normal
48	P0649	Health	N/A	505	724	0.658	M	62	normal
49	P0591	Health	N/A	505	726	0.626	F	74	normal
50	P0631	Health	N/A	505	727	0.619	F	72	normal
51	P0636	Health	N/A	506	716	0.602	F	62	normal
52	P0588	Health	N/A	506	718	0.6	M	69	normal
53	P0593	Health	N/A	506	719	0.6	F	61	normal
54	P0598	Health	N/A	506	720	0.6	F	57	normal
55	P0620	Health	N/A	506	721	0.598	F	66	normal
56	P0635	Health	N/A	506	722	0.595	M	59	normal
57	P0610	Health	N/A	506	723	0.592	F	72	normal
58	P0630	Health	N/A	506	726	0.56	M	70	normal
59	P0599	Health	N/A	506	727	0.547	F	58	normal
