# Supplementary material for: Deep cfDNA fragment end profiling enables cancer detection
Source: Mol Cancer. 2022 Jan 21;21:26. doi: 10.1186/s12943-021-01491-8 (PMC8780681; doi:10.1186/s12943-021-01491-8)
Supplement: Supplementary file 6 — Additional file 6: Supplementary Table S2. List of Used Oligonucleotides. [file 12943_2021_1491_MOESM6_ESM.xlsx]

## Sheet: Target primers
Target primers used for cfDNA-FEP
Target-specific portion is shown in capitals
Primer name	Primer sequence [5' -> 3']
COAD_24456_SD	aatgtacagtattgcgttttgAGGATCCACAGCTCTTATCAGA
COAD_110281_DP	aatgtacagtattgcgttttgGGCCATAATGGGAACTCACC
COAD_85042_SP	aatgtacagtattgcgttttgGAAGCCTGGCCCATAAAAGG
COAD_84988_DP	aatgtacagtattgcgttttgTCAGGGAGGTCTTCATGCTT
COAD_85108_SD	aatgtacagtattgcgttttgCCCACTCACTTCTAAGCTCAGA
COAD_52722_SP	aatgtacagtattgcgttttgAGACTTCCTGCTTACCTTTGAC
COAD_85757_SD	aatgtacagtattgcgttttgAGAAATGGGATGTTGCCAACT
COAD_32008_SD	aatgtacagtattgcgttttgTGTCACTTTGATCGTTTGCCT
COAD_8003_DP	aatgtacagtattgcgttttgCAGGTCACAGGGAAGGTAGG
COAD_66350_SP	aatgtacagtattgcgttttgTACTGTTCTTACCCGCCCTC
COAD_102957_SP	aatgtacagtattgcgttttgTCAGCCTGAACCTGTGAACT
COAD_38108_SD	aatgtacagtattgcgttttgTCCATCCATGTAGGCTGTGC
COAD_90501_SD	aatgtacagtattgcgttttgGCTGGTCATTTGCACCTTGA
COAD_84194_DP	aatgtacagtattgcgttttgGTGATTAACGAGTGTTTACAAGAC
COAD_60519_DP	aatgtacagtattgcgttttgGCTCTTGCATGTGCTGGAAT
COAD_110129_DP	aatgtacagtattgcgttttgCCCACTTGGTCCTTTGTCCT
COAD_76331_DD	aatgtacagtattgcgttttgCCACACAGGGAAAGGAAGCT
COAD_50664_SP	aatgtacagtattgcgttttgGGCTAACTCCACATGTCACC
COAD_11651_DD	aatgtacagtattgcgttttgAGTTTTGGCCAAGTCCAACC
COAD_82158_SD	aatgtacagtattgcgttttgTCTGCAGTGCTGTCCCTTT
COAD_60698_SD	aatgtacagtattgcgttttgGTTCATGAACCCTTTACTAACTGT
COAD_45547_DD	aatgtacagtattgcgttttgGGTTGCCTGATCATTCTAGAGTG
COAD_64714_SD	aatgtacagtattgcgttttgAAATAGGACAGTGCCGGCT
COAD_102857_SD	aatgtacagtattgcgttttgTGGCAGAAAGGTCAAAGTGAC
COAD_49752_SD	aatgtacagtattgcgttttgGGGGAATTGATTTTGCTCCA
COAD_14097_SD	aatgtacagtattgcgttttgTGTGTTTCAACCAAACCAAACTTT
COAD_24443_SP	aatgtacagtattgcgttttgGGCAAAGCCCTGCATCTATC
COAD_60693_DD	aatgtacagtattgcgttttgATTTTCATAAATTAAGGATACTGAAGCCC
COAD_78947_SD	aatgtacagtattgcgttttgAGTATATGGCCACAAGCAAGTT
COAD_101842_DP	aatgtacagtattgcgttttgAGAAGTGAGATAAGGCCGCA
COAD_32309_SD	aatgtacagtattgcgttttgTGATCACTCAGAGAGCAGAGA
COAD_39300_SD	aatgtacagtattgcgttttgCTGCAGGAGAGACAATGCTC
COAD_3742_DP	aatgtacagtattgcgttttgCCTGGAACTTCCTGCTCTCA
COAD_39679_SP	aatgtacagtattgcgttttgCCCTCCTTTGCTCCTCAGTA
COAD_39301_SD	aatgtacagtattgcgttttgTGAAGTCTTTGGCTTCCCTCA
COAD_37324_SD	aatgtacagtattgcgttttgGGGTGATGGGTTGTGAAACC
COAD_86614_DD	aatgtacagtattgcgttttgTCTCCTACAGTAGCAAAGAGTGA
COAD_44592_SP	aatgtacagtattgcgttttgGGTAGAGCCTGTTGACTTGAG
COAD_3912_SP	aatgtacagtattgcgttttgCAAAGAGGGAAGCACTTACCC
COAD_34013_SD	aatgtacagtattgcgttttgCCTGGTGAACTCTGCTCAGT
COAD_8860_SP	aatgtacagtattgcgttttgTGATCCTGTAGCCTGTTGGT
COAD_19059_SD	aatgtacagtattgcgttttgCCTCATTATCGTATGGGCTGC
COAD_43779_SD	aatgtacagtattgcgttttgGCTCCTGCTTGGGACTCA
COAD_86926_SD	aatgtacagtattgcgttttgGAGGAAAGGTGGAGGCAAGG
COAD_35339_DP	aatgtacagtattgcgttttgTGATCCCAGAGAAGTCAGAGG
COAD_33698_DP	aatgtacagtattgcgttttgGAGGGAGCAATACAATGGGC
COAD_66171_SP	aatgtacagtattgcgttttgTCCACCCAACCTTTAACCCC
COAD_46621_DP	aatgtacagtattgcgttttgGGATCAAAGTCTAGCAAGGCTC
KIRP_18020_DP	aatgtacagtattgcgttttgCTGACTCAGCACGTTGTGAC
KIRC_24814_DP	aatgtacagtattgcgttttgGGATGGTTCCTTGCAGTTTCA
KIRC_38480_SP	aatgtacagtattgcgttttgCCCAGAGGGTGTGTTACATG
KIRP_32769_DP	aatgtacagtattgcgttttgGGGGGCTGCTGTTTATTCAG
KIRC_49330_SP	aatgtacagtattgcgttttgCTCTGCCTTCCTCAGTTGGA
KIRP_87033_SD	aatgtacagtattgcgttttgTGATCCCTCAGGTTCAAGTCT
KIRP_118524_SP	aatgtacagtattgcgttttgTGGTGAGCTCTGAGGATATGG
KIRP_17198_SP	aatgtacagtattgcgttttgCCAGAGCGAGACGTGCTAT
KIRP_46284_SP	aatgtacagtattgcgttttgTCTCCTTCATTGGTCCAGCT
KIRP_36576_SP	aatgtacagtattgcgttttgGACTCACTACCCACTTCCCC
KIRC_23612_DD	aatgtacagtattgcgttttgTTCCTCCTCAGTACCCAGGT
KIRC_53127_DD	aatgtacagtattgcgttttgTCAACCACCAGTTCCACACT
KIRP_22952_SP	aatgtacagtattgcgttttgACCATGCTTCTGAAACTGCG
KIRC_16132_DP	aatgtacagtattgcgttttgCAGTTACCACCTCAGTGCAC
KIRP_83557_SD	aatgtacagtattgcgttttgCACAGAAGGAAGCTCAAAGGA
KIRP_136317_SD	aatgtacagtattgcgttttgTTTCAGCGGCTGTCAATCAG
KIRC_37600_SD	aatgtacagtattgcgttttgCAGTTCCCTGCTGGCAATTG
KIRP_21439_SD	aatgtacagtattgcgttttgAATTTCTCCAGGATGAAAGGAAA
KIRP_35999_SD	aatgtacagtattgcgttttgTCAGAAGGGGGAGAAGTTGG
KIRP_44219_SP	aatgtacagtattgcgttttgTCTGACTGCTCCTGTGTGAG
KIRP_65411_SP	aatgtacagtattgcgttttgCCACAAGCTTTCACAAGGCT
KIRP_109108_SD	aatgtacagtattgcgttttgCCTGGGCATTCGTTTCACAT
KIRC_14980_SP	aatgtacagtattgcgttttgTAAAGACAGCCAGGCAGGAA
KIRC_29271_DP	aatgtacagtattgcgttttgTCTGAGGGAGGCTGATAGGA
KIRC_3775_DP	aatgtacagtattgcgttttgCAGATTCCTGAGCCCTTTGC
KIRP_82134_SP	aatgtacagtattgcgttttgAACTTGACATGTTCCCAAGGT
KIRC_22296_DP	aatgtacagtattgcgttttgACCTCATGCAGAACATACCAGA
KIRP_98139_SD	aatgtacagtattgcgttttgCCAGATGATGGGGATGGCAT
KIRC_22429_DP	aatgtacagtattgcgttttgAGCATTGAGAAATGAGAGGGTC
KIRP_137073_SP	aatgtacagtattgcgttttgGGCATTGCAGGGTTACTAATTTAC
KIRC_92016_SP	aatgtacagtattgcgttttgTCAGACTTCACTTCTGCTTTCC
KIRP_15824_SP	aatgtacagtattgcgttttgCCTGGAAGTTTGTTTTGAATGACA
KIRC_30256_DP	aatgtacagtattgcgttttgGGCTTCCTTTAGACTCTTGC
KIRC_9811_SP	aatgtacagtattgcgttttgCGTTTCTCTGGTATCAGCAGC
KIRP_60808_SP	aatgtacagtattgcgttttgGCTCCCATGCCAAGTCAAT
KIRP_80627_DD	aatgtacagtattgcgttttgGGATACTTCTGCTGCTGCAC
KIRP_28253_SP	aatgtacagtattgcgttttgGTCCTGTCGTGGAAATGCAC
KIRC_23601_SP	aatgtacagtattgcgttttgGTTCCAAAGCCCTGCTCATT
KIRP_62532_DD	aatgtacagtattgcgttttgTGGTTATGGAGTGTTGGCGA
KIRP_104926_DP	aatgtacagtattgcgttttgCAGTCTGTTCCCCACCAGTA
KIRC_69467_DD	aatgtacagtattgcgttttgACTCACGCTAAGCCATGACT
KIRP_121575_SP	aatgtacagtattgcgttttgCTTTCACCGAGCCAAGACAG
KIRP_125266_DD	aatgtacagtattgcgttttgTCTATCCCCTCCCTACACCT
KIRP_41462_SP	aatgtacagtattgcgttttgACACAGTCTAGTGCTACACTTGA
KIRC_21851_SP	aatgtacagtattgcgttttgGCTCTGAACACTGAGATAGAGGA
KIRP_107332_SP	aatgtacagtattgcgttttgCCTGGGACATGTGAGAGCA
KIRC_27072_DP	aatgtacagtattgcgttttgCCAAAGAATTTTAATGGGCAACTGA
KIRP_26227_SP	aatgtacagtattgcgttttgTGACTTCCAGATCTTGCGCT

## Sheet: Adapters
Adapters used for cfDNA-FEP
Bold denote Illumina Index sequences and must be changed accrodingly
Ns are random nucleotides (unique molecular identifier)
Oligo Name	Sequence [5' -> 3']
Universal Adapter 5xx	aatgatacggcgaccaccgagatctacactagatcgctcgtcggcagcgtcagatgtgtataagagacagnnnnnnnnnnnnattggagtcct
Universal Primer 7xx	caagcagaagacggcatacgagattcgccttagtctcgtgggctcggagatgtgtataagagacagaatgtacagtattgcgttttg
